# Supplementary material for: In silico discovery and validation of potent small-molecule inhibitors targeting the activation function 2 site of human oestrogen receptor α
Source: Breast Cancer Res. 2015 Feb 25;17(1):27. doi: 10.1186/s13058-015-0529-8 (PMC4360945; doi:10.1186/s13058-015-0529-8)
Supplement: Additional file 1: Table S1. — Structures and measured activities of the identified ER AF2 inhibitors (pyrazolidine-3,5-dione derivatives). [file 13058_2015_529_MOESM1_ESM.xls]

## Sheet: Sheet1
Table S1 Structures and Measured Activities of the Identified ER AF2 Inhibitors (pyrazolidine-3, 5 dione derivatives)
VPC-ID	R1	R2	Peptide Displacement IC50 (μM)	ER Inhibition IC50 (μM )
13002			2.46	7.6
16019			3.16	9.62
16041			4.33	8.24
16046			5.38	16.34
16038			7.98	9.75
16007			11.27	~25
16040			19.54	~35
16003			29.1	>50
16004			31.98	>50
16021			>100	>50
