# Supplementary material for: In silico discovery and validation of potent small-molecule inhibitors targeting the activation function 2 site of human oestrogen receptor α
Source: Breast Cancer Res. 2015 Feb 25;17(1):27. doi: 10.1186/s13058-015-0529-8 (PMC4360945; doi:10.1186/s13058-015-0529-8)
Supplement: Additional file 2: Table S2. — Structures and measured activities of the identified ER AF2 inhibitors (acetohydrazide derivatives). [file 13058_2015_529_MOESM2_ESM.xls]

## Sheet: Sheet1
Table S2 Structures and Measured Activities of the Identified ER AF2 Inhibitors (acetohydrazide derivatives)
VPC-ID	R1	R2	Peptide Displacement IC50 (μM)	ER Inhibition IC50 (μM )
16230			2.46	7.6
16225			3.16	9.62
16222			4.33	8.24
16223			5.38	16.34
16236			7.98	9.75
